# Supplementary material for: TGFB2 mRNA Levels Prognostically Interact with Interferon-Alpha Receptor Activation of IRF9 and IFI27, and an Immune Checkpoint LGALS9 to Impact Overall Survival in Pancreatic Ductal Adenocarcinoma
Source: Int J Mol Sci. 2024 Oct 18;25(20):11221. doi: 10.3390/ijms252011221 (PMC11508538; doi:10.3390/ijms252011221)
Supplement: Supplementary file 1 [file ijms-25-11221-s001.zip]

Archive with 1 entries (1 files):
- ijms-3197363-supplementary.pdf
